# Supplementary material for: Feline leukocyte immunophenotyping: an optimised whole-blood flow cytometry protocol
Source: MethodsX. 2026 Mar 19;16:103869. doi: 10.1016/j.mex.2026.103869 (PMC13049955; doi:10.1016/j.mex.2026.103869)
Supplement: Supplementary file 1 [file mmc1.zip]

Archive with 4 entries (4 files):
- mmc1.docx
- mmc2.docx
- mmc3.docx
- mmc4.xlsx
