# Supplementary material for: Feline leukocyte immunophenotyping: an optimised whole-blood flow cytometry protocol
Source: MethodsX. 2026 Mar 19;16:103869. doi: 10.1016/j.mex.2026.103869 (PMC13049955; doi:10.1016/j.mex.2026.103869)
Supplement: Supplementary file 1 [file mmc1.zip › mmc4.xlsx]

## Sheet: Folha1
	Supplementary Table S1 – Quantitative assessment of antibody titration expressed as stain index (SI) values for feline leukocyte immunophenotyping. Stain index was calculated using the StainIndex plug-in in FlowJo Software v10.10.0.
			Stain Index Positive Gate (Median)	Stain Index Negative Gate (Median)	Stain Index Negative Gate (Robust SD)	Stain Index
	CD4	10 µL	51.7	60.5	81.5	-0.054
		5 µL	66.3	35.9	46	0.33
		3 µL	69.4	38.5	81.3	0.19
		1.5 µL	72.5	43	54.3	0.27
	CD5	10 µL	77.2	38	54.6	0.36
		5 µL	80	35.3	52.8	0.42
		3 µL	81.3	36.5	59.5	0.38
		1.5 µL	88.3	38.8	55.1	0.45
	CD8	10 µL	3183	478	420	3.22
		5 µL	2297	480	356	2.55
		3 µL	1702	329	257	2.67
		1.5 µL	212	-64.1	14.7	9.39
	CD18	10 µL	47.8	40.3	48.1	0.078
		5 µL	47	41.7	48	0.055
		3 µL	45.9	43.5	50.8	0.024
		1.5 µL	47.5	44.1	50.1	0.034
	CD21	10 µL	34.5	53.5	60.5	-0.16
		5 µL	61.7	54.6	61.3	0.058
		3 µL	78.7	55.4	63.7	0.18
		1.5 µL	71	48.3	37.9	0.3
	CD45R	10 µL	9192	386	429	10.3
		5 µL	8012	253	293	13.2
		3 µL	7390	187	231	15.6
		1.5 µL	4856	116	127	18.7

## Sheet: Folha2
				Stain Index Positive Gate - Median	Stain Index Negative Gate - Median	Stain Index Negative Gate - Robust SD	Stain Index
		Negative control		96.1	-58.9	10.1	7.67
		CD4	10 µL	51.7	60.5	81.5	-0.054
			5 µL	66.3	35.9	46	0.33
			3 µL	69.4	38.5	81.3	0.19
			1.5 µL	72.5	43	54.3	0.27
		CD5	10 µL	77.2	38	54.6	0.36
			5 µL	80	35.3	52.8	0.42
			3 µL	81.3	36.5	59.5	0.38
			1.5 µL	88.3	38.8	55.1	0.45
		CD8	10 µL	3183	478	420	3.22
			5 µL	2297	480	356	2.55
			3 µL	1702	329	257	2.67
			1.5 µL	212	-64.1	14.7	9.39
		Mean		621	115	119	2.14
		SD		1056	187	134	3.06
		Negative control		77.6	-60	9.02	7.63
		CD18	10 µL	47.8	40.3	48.1	0.078
			5 µL	47	41.7	48	0.055
			3 µL	45.9	43.5	50.8	0.024
			1.5 µL	47.5	44.1	50.1	0.034
		CD21	10 µL	34.5	53.5	60.5	-0.16
			5 µL	61.7	54.6	61.3	0.058
			3 µL	78.7	55.4	63.7	0.18
			1.5 µL	71	48.3	37.9	0.3
		CD45R	10 µL	9192	386	429	10.3
			5 µL	8012	253	293	13.2
			3 µL	7390	187	231	15.6
			1.5 µL	4856	116	127	18.7
		Mean		2305	97.2	116	5.08
		SD		3627	116	125	7.05
